# Supplementary material for: Key genomic regions identified through selection signatures distinguish cattle breeds reared in Sardinia Island
Source: BMC Genomics. 2025 Nov 5;26:995. doi: 10.1186/s12864-025-12204-6 (PMC12587522; doi:10.1186/s12864-025-12204-6)
Supplement: Supplementary file 1 — Additional file 1: The 42 genes located in the common selection signatures among the four cattle beef breeds. [file 12864_2025_12204_MOESM1_ESM.csv]

ensembl_gene_id	chromosome_name	start_position	end_position
LLGL2	19	55984817	56020253
TSEN54	19	56024743	56027835
CASKIN2	19	56030494	56043099
TMEM94	19	56043032	56066178
GRB2	19	56117209	56182489
SLC25A19	19	56206335	56220076
MIF4GD	19	56220013	56223502
MRPS7	19	56223097	56227452
GGA3	19	56225323	56240448
NUP85	19	56241106	56269508
NT5C	19	56318658	56320652
ARMC7	19	56320659	56335696
SLC16A5	19	56338625	56354027
KCTD2	19	56386311	56398909
ATP5PD	19	56398992	56403757
MRPL58	19	56419759	56426828
CDR2L	19	56431268	56444030
HID1	19	56455070	56475764
OTOP3	19	56476437	56489199
OTOP2	19	56490543	56500202
CD53	3	32494133	32532949
KCNA3	3	32744983	32767640
KCNA2	3	32830656	32834145
KCNA10	3	32910256	32923730
CYM	3	32944105	32954911
PROK1	3	32967201	32975179
GLI1	5	55992686	56003064
INHBE	5	56004634	56007200
INHBC	5	56010446	56022009
R3HDM2	5	56039314	56191524
STAC3	5	56193530	56199668
NDUFA4L2	5	56205859	56208161
SHMT2	5	56208141	56215544
NXPH4	5	56216078	56225861
LRP1	5	56229518	56310317
STAT6	5	56326207	56339539
NAB2	5	56340132	56346374
NEMP1	5	56356670	56374458
MYO1A	5	56380144	56406111
TAC3	5	56409686	56418012
ZBTB39	5	56430421	56439155
GPR182	5	56432151	56443457
