# Supplementary material for: Key genomic regions identified through selection signatures distinguish cattle breeds reared in Sardinia Island
Source: BMC Genomics. 2025 Nov 5;26:995. doi: 10.1186/s12864-025-12204-6 (PMC12587522; doi:10.1186/s12864-025-12204-6)
Supplement: Supplementary file 2 — Additional file 2: The top 0.01% XP-EHH values for each pairwise comparison. [file 12864_2025_12204_MOESM2_ESM.csv]

Pop	CHR	POSITION	FREQ_MAJ_POP1	FREQ_MIN_POP1	FREQ_MAJ_POP2	FREQ_MIN_POP2	XPEHH	LOGPVALUE
SAR_SAM	6	36681743	0,68	0,32	0,74	0,26	-8,40	16,34
SAR_SAM	6	36706370	0,67	0,33	0,92	0,08	-8,82	17,94
SAR_SAM	6	36743854	0,60	0,40	0,90	0,10	-8,91	18,29
SAR_SAM	6	37000373	0,68	0,32	0,88	0,12	-8,43	16,45
SAR_SAM	6	37030480	0,52	0,48	0,83	0,17	-8,37	16,24
SAR_SAM	6	37140287	0,52	0,48	0,79	0,21	-8,32	16,07
SAR_SAM	6	37142174	0,69	0,31	0,86	0,14	-9,08	18,96
SAR_SAM	6	37156677	0,51	0,49	0,78	0,22	-9,04	18,80
SAR_SAM	6	37165831	0,51	0,49	0,78	0,22	-9,04	18,80
SAR_SAM	6	37165836	0,51	0,49	0,78	0,22	-9,04	18,81
SAR_SAM	6	37166028	0,51	0,49	0,78	0,22	-9,04	18,81
SAR_SAM	6	37166157	0,51	0,49	0,78	0,22	-9,04	18,81
SAR_SAM	6	37182427	0,51	0,49	0,78	0,22	-9,04	18,81
SAR_SAM	6	37190345	0,69	0,31	0,75	0,25	-8,97	18,51
SAR_SAM	6	37193241	0,69	0,31	0,76	0,24	-8,99	18,62
SAR_SAM	6	37193744	0,70	0,30	0,75	0,25	-8,93	18,39
SAR_SAM	6	37210212	0,88	0,12	0,97	0,03	-8,47	16,63
SAR_SAM	6	37234954	0,54	0,46	0,93	0,07	-9,38	20,17
SAR_SAM	6	37245497	0,81	0,19	0,95	0,05	-8,37	16,26
SAR_SAM	6	37293699	0,72	0,28	0,91	0,09	-8,32	16,04
SAR_SAM	6	37321049	0,71	0,29	0,91	0,09	-8,36	16,22
SAR_SAM	6	37335860	0,52	0,48	0,78	0,22	-9,78	21,88
SAR_SAM	6	37480256	0,70	0,30	0,98	0,02	-8,71	17,53
SAR_SAM	6	37978037	0,57	0,43	0,88	0,12	-8,46	16,57
SAR_SAM	6	38001622	0,65	0,35	0,79	0,21	-8,33	16,08
SAR_SAB	6	37142174	0,69	0,31	0,91	0,09	-8,08	15,17
SAR_SAB	6	37145092	0,89	0,11	0,99	0,01	-8,13	15,38
SAR_SAB	6	37156677	0,51	0,49	0,94	0,06	-8,10	15,25
SAR_SAB	6	37165831	0,51	0,49	0,94	0,06	-8,10	15,25
SAR_SAB	6	37165836	0,51	0,49	0,94	0,06	-8,10	15,27
SAR_SAB	6	37166028	0,51	0,49	0,94	0,06	-8,10	15,25
SAR_SAB	6	37166157	0,51	0,49	0,94	0,06	-8,10	15,25
SAR_SAB	6	37182427	0,51	0,49	0,94	0,06	-8,10	15,25
SAR_SAB	6	37190345	0,69	0,31	0,97	0,03	-8,06	15,13
SAR_SAB	6	37193241	0,69	0,31	0,97	0,03	-8,09	15,23
SAR_SAB	6	37193744	0,70	0,30	0,97	0,03	-8,03	15,03
SAR_SAB	6	37234954	0,54	0,46	0,95	0,05	-8,30	15,97
SAR_SAB	6	37978037	0,57	0,43	0,94	0,06	-8,69	17,42
SAR_SAB	6	37999069	0,86	0,14	0,98	0,02	-8,26	15,83
SAR_SAB	6	38001622	0,65	0,35	0,93	0,07	-8,57	16,98
SAR_SAB	11	66502254	0,55	0,45	0,86	0,14	-8,03	15,01
SAR_SAB	11	67406993	0,63	0,37	0,95	0,05	-8,48	16,65
SAR_SAB	11	67549232	0,52	0,48	0,94	0,06	-9,26	19,70
SAR_SAB	11	67551035	0,51	0,49	0,94	0,06	-9,30	19,84
SAR_SAB	11	67559474	0,60	0,40	0,94	0,06	-9,28	19,78
SAR_SAB	11	67640063	0,67	0,33	0,93	0,07	-9,10	19,03
SAR_SAB	11	67690958	0,78	0,22	0,97	0,03	-8,86	18,10
SAR_SAB	11	67829550	0,50	0,50	0,93	0,07	-9,05	18,83
SAR_SAB	11	67949488	0,72	0,28	0,96	0,04	-8,41	16,39
SAR_SAB	11	68103346	0,70	0,30	0,96	0,04	-8,31	16,01
SAR_SAB	11	68380416	0,56	0,44	0,92	0,08	-8,17	15,52
SAR_SAB	11	68423346	0,75	0,25	0,92	0,08	-8,15	15,44
SAR_SAB	11	69126370	0,55	0,45	0,78	0,22	-8,46	16,58
SAR_SAB	11	69170364	0,64	0,36	0,79	0,21	-8,44	16,51
SAR_SAB	11	69504380	0,64	0,36	0,83	0,17	-8,66	17,32
SAR_SAB	11	69591975	0,59	0,41	0,88	0,12	-9,23	19,56
SAR_SAB	11	69619152	0,52	0,48	0,72	0,28	-8,97	18,52
LIM_SAR	2	9068816	0,63	0,37	0,61	0,39	7,25	12,37
LIM_SAR	2	9102802	0,83	0,17	0,60	0,40	7,44	12,98
LIM_SAR	2	9262784	0,89	0,11	0,68	0,32	6,90	11,28
LIM_SAR	5	48229383	0,94	0,06	0,52	0,48	7,21	12,24
LIM_SAR	5	48333093	0,95	0,05	0,82	0,18	6,79	10,96
LIM_SAR	14	22781305	0,74	0,26	0,66	0,34	7,72	13,94
LIM_SAR	14	22818334	0,73	0,27	0,51	0,49	8,09	15,21
LIM_SAR	14	22950339	0,92	0,08	0,56	0,44	9,53	20,82
LIM_SAR	14	22982433	0,95	0,05	0,71	0,29	9,73	21,66
LIM_SAR	14	22986080	0,93	0,07	0,61	0,39	8,69	17,46
LIM_SAR	14	23254405	0,98	0,02	0,63	0,37	8,38	16,28
LIM_SAR	14	23430999	0,99	0,01	0,84	0,16	7,96	14,77
LIM_SAR	14	23498304	0,99	0,01	0,60	0,40	9,06	18,89
LIM_SAR	14	23737521	0,97	0,03	0,83	0,17	9,34	20,00
LIM_SAR	14	23749112	0,97	0,03	0,54	0,46	10,31	24,20
LIM_SAR	14	23822296	0,98	0,02	0,50	0,50	9,24	19,62
LIM_SAR	14	23843117	0,97	0,03	0,50	0,50	9,10	19,03
LIM_SAR	14	23850764	0,97	0,03	0,75	0,25	7,57	13,44
LIM_SAR	14	23863435	0,97	0,03	0,74	0,26	7,58	13,45
LIM_SAR	14	24297582	0,99	0,01	0,70	0,30	7,74	14,00
LIM_SAR	14	24301940	0,90	0,10	0,50	0,50	7,76	14,06
LIM_SAR	14	24452175	0,95	0,05	0,54	0,46	7,14	12,02
LIM_SAM	6	36850859	0,66	0,34	0,95	0,05	-8,20	15,62
LIM_SAM	6	36857461	0,74	0,26	0,96	0,04	-8,20	15,61
LIM_SAM	6	36880289	0,84	0,16	0,98	0,02	-7,10	11,92
LIM_SAM	6	37000373	0,57	0,43	0,88	0,12	-7,24	12,36
LIM_SAM	6	37142174	0,78	0,22	0,86	0,14	-7,54	13,33
LIM_SAM	6	37156677	0,57	0,43	0,78	0,22	-7,29	12,51
LIM_SAM	6	37165831	0,57	0,43	0,78	0,22	-7,29	12,52
LIM_SAM	6	37165836	0,57	0,43	0,78	0,22	-7,30	12,53
LIM_SAM	6	37166028	0,57	0,43	0,78	0,22	-7,29	12,52
LIM_SAM	6	37166157	0,57	0,43	0,78	0,22	-7,29	12,52
LIM_SAM	6	37182427	0,57	0,43	0,78	0,22	-7,29	12,52
LIM_SAM	6	37190345	0,84	0,16	0,75	0,25	-7,00	11,59
LIM_SAM	6	37193241	0,78	0,22	0,76	0,24	-7,14	12,02
LIM_SAM	6	37193744	0,84	0,16	0,75	0,25	-6,95	11,44
LIM_SAM	6	37210212	0,73	0,27	0,97	0,03	-7,24	12,34
LIM_SAM	6	37234954	0,53	0,47	0,93	0,07	-7,43	12,95
LIM_SAM	6	37245497	0,59	0,41	0,95	0,05	-7,28	12,49
LIM_SAM	6	37335860	0,73	0,27	0,78	0,22	-6,98	11,53
LIM_SAM	14	22982433	0,95	0,05	0,59	0,41	7,45	13,02
LIM_SAM	14	23254405	0,98	0,02	0,55	0,45	6,95	11,45
LIM_SAM	14	23498304	0,99	0,01	0,58	0,42	7,17	12,12
LIM_SAM	14	23737521	0,97	0,03	0,81	0,19	6,95	11,45
LIM_SAM	14	23749112	0,97	0,03	0,68	0,32	7,27	12,45
LIM_SAB	11	66857203	0,50	0,50	0,89	0,11	-7,75	14,05
LIM_SAB	11	66889704	0,56	0,44	0,87	0,13	-7,58	13,46
LIM_SAB	11	67243961	0,71	0,29	0,98	0,02	-7,63	13,61
LIM_SAB	11	67406993	0,52	0,48	0,95	0,05	-7,74	14,01
LIM_SAB	11	67549232	0,51	0,49	0,94	0,06	-7,89	14,51
LIM_SAB	11	67551035	0,51	0,49	0,94	0,06	-7,89	14,51
LIM_SAB	11	67559474	0,50	0,50	0,94	0,06	-7,94	14,71
LIM_SAB	11	67640063	0,50	0,50	0,93	0,07	-7,92	14,64
LIM_SAB	11	67690958	0,61	0,39	0,97	0,03	-8,00	14,91
LIM_SAB	11	67829550	0,56	0,44	0,93	0,07	-7,70	13,86
LIM_SAB	11	67949488	0,71	0,29	0,96	0,04	-7,54	13,33
LIM_SAB	11	68944487	0,50	0,50	0,95	0,05	-7,68	13,79
LIM_SAB	11	69126370	0,67	0,33	0,78	0,22	-7,79	14,17
LIM_SAB	11	69170364	0,66	0,34	0,79	0,21	-7,92	14,64
LIM_SAB	11	69257167	0,84	0,16	0,95	0,05	-7,50	13,18
LIM_SAB	11	69292496	0,69	0,31	0,97	0,03	-7,89	14,51
LIM_SAB	11	69497386	0,73	0,27	0,94	0,06	-7,68	13,78
LIM_SAB	11	69504380	0,63	0,37	0,83	0,17	-8,01	14,94
LIM_SAB	11	69591975	0,51	0,49	0,88	0,12	-8,22	15,70
LIM_SAB	11	69619152	0,63	0,37	0,72	0,28	-7,74	14,00
LIM_SAB	11	70354943	0,51	0,49	0,89	0,11	-7,56	13,40
LIM_SAB	14	23737521	0,97	0,03	0,78	0,22	7,74	14,01
LIM_SAB	14	23749112	0,97	0,03	0,60	0,40	7,79	14,16
