# Supplementary material for: Key genomic regions identified through selection signatures distinguish cattle breeds reared in Sardinia Island
Source: BMC Genomics. 2025 Nov 5;26:995. doi: 10.1186/s12864-025-12204-6 (PMC12587522; doi:10.1186/s12864-025-12204-6)
Supplement: Supplementary file 4 — Additional file 4: The genes located within the top 0.01% FST values and details compared to genes obtained by XP-EHH scores. [file 12864_2025_12204_MOESM4_ESM.csv]

external_gene_name	chromosome_name	start_position	end_position	by XP-EHH
XKR4	14	22640470	22953771	Y
TMEM68	14	23027993	23070071	Y
TGS1	14	23070145	23095949	Y
LYN	14	23170047	23244752	Y
RPS20	14	23278330	23279575	Y
MOS	14	23294743	23300688	Y
PLAG1	14	23330511	23335698	Y
CHCHD7	14	23376149	23383016	Y
SDR16C5	14	23428506	23445645	Y
SDR16C6	14	23475942	23502005	Y
PENK	14	23542356	23546761	Y
BPNT2	14	23867153	23883121	Y
FAM110B	14	24291547	24435416	N
RPL39	14	24496775	24496930	N
UBXN2B	14	24587176	24624435	N
CYP7A1	14	24664833	24675441	N
SDCBP	14	24729484	24764187	N
NSMAF	14	24765133	24844560	N
TOX	14	24946881	25258596	N
OR52B4K	15	50783578	50784522	N
OR52B4L	15	50872353	50873297	N
OR55B1	15	50964865	50965884	N
RRM1	15	50969959	51010317	N
STIM1	15	51012421	51216927	N
RHOG	15	51228425	51249533	N
PGAP2	15	51243181	51264731	N
NUP98	15	51264913	51351657	N
ART1	15	51352000	51376520	N
CHRNA10	15	51359373	51364315	N
TRPC2	15	51515258	51532586	N
XNDC1	15	51532768	51553384	N
RNF121	15	51553130	51636955	N
IL18BP	15	51639783	51642355	N
NUMA1	15	51642590	51714823	N
MAP3K2	2	5150804	5235003	N
ERCC3	2	5248748	5279066	N
CYP27C1	2	5297503	5319519	N
BIN1	2	5418347	5475046	N
NAB1	2	5634458	5671123	N
NEMP2	2	5786368	5811778	N
MFSD6	2	5819562	5907852	N
INPP1	2	5934750	5961378	N
HIBCH	2	5980895	6129228	N
C2H2orf88	2	6097352	6178350	N
MSTN	2	6278864	6285486	N
PMS1	2	6460096	6592554	N
ORMDL1	2	6573824	6589802	N
OSGEPL1	2	6594125	6605421	N
ANKAR	2	6605784	6657432	N
ASNSD1	2	6665581	6671724	N
SLC40A1	2	6776416	6800154	N
WDR75	2	6935092	6976955	N
COL5A2	2	7198368	7357604	N
COL3A1	2	7375289	7414912	N
GULP1	2	7838576	7933515	N
ZC3H15	2	9838366	9859389	N
FSIP2	2	10562877	10705287	N
SNURF	21	1898573	1947081	N
SNRPN	21	1954825	2049761	N
UBE3A	21	2303028	2366406	N
ATP10A	21	2757938	2940436	N
PKD2	6	36613501	36672487	N
SPP1	6	36693206	36700390	Y
MEPE	6	36850100	36864170	Y
IBSP	6	36880054	36896456	Y
LAP3	6	37140752	37166191	Y
MED28	6	37157899	37175026	Y
FAM184B	6	37180074	37321575	Y
DCAF16	6	37309247	37332605	Y
NCAPG	6	37331973	37378124	Y
LCORL	6	37379295	37557159	Y
FSTL4	7	44827493	45265868	N
C7H5orf15	7	45648094	45661066	N
VDAC1	7	45663911	45689702	N
TCF7	7	45768913	45800957	N
SKP1	7	45793869	45814487	N
PPP2CA	7	45843018	45867877	N
CDKL3	7	45907184	45942265	N
CDKN2AIPNL	7	45942492	45972754	N
UBE2B	7	45944974	45957591	N
JADE2	7	46069059	46116902	N
SAR1B	7	46133106	46163331	N
SEC24A	7	46170428	46243671	N
CAMLG	7	46249266	46257735	N
DDX46	7	46257552	46315821	N
DNAJC28	1	2027289	2032507	N
TMEM50B	1	2046733	2083566	N
IFNGR2	1	2097967	2129657	N
IFNAR1	1	2189896	2218344	N
IL10RB	1	2242598	2314345	N
IFNAR2	1	2315596	2351328	N
OLIG1	1	2497191	2501557	N
OLIG2	1	2547063	2548046	N
EPCIP	1	2749200	2768837	N
PAXBP1	1	2786613	2819637	N
SYNJ1	1	2827223	2917600	N
CFAP298	1	2924656	2936276	N
EVA1C	1	2953876	3081872	N
FAM171A1	13	29781616	29913709	N
ITGA8	13	30055079	30242636	N
MINDY3	13	30319508	30400279	N
ST18	14	21160208	21242013	N
RB1CC1	14	21493003	21532700	N
NPBWR1	14	21608255	21609250	N
OPRK1	14	21714449	21737924	N
ATP6V1H	14	21853768	21901170	N
RGS20	14	21903677	21955492	N
TCEA1	14	21961033	21989950	N
MRPL15	14	22017578	22023123	N
TFPI	2	8777091	8874433	N
ERBB4	2	99222774	100507400	N
IKZF2	2	101011198	101190278	N
ILRUN	23	8639553	8743394	N
SNRPC	23	8784910	8795967	N
BLTP3A	23	8810023	8883364	N
TAF11	23	8887229	8894899	N
ANKS1A	23	8896194	9063940	N
TCP11	23	9078654	9110972	N
SCUBE3	23	9192069	9225848	N
ZNF76	23	9239747	9270069	N
DEF6	23	9271537	9298599	N
PPARD	23	9304231	9389928	N
FANCE	23	9415933	9425305	N
RPL10A	23	9425859	9428500	N
TEAD3	23	9433298	9454336	N
TULP1	23	9456744	9471905	N
FKBP5	23	9555619	9677215	N
C28H10orf71	28	43547659	43551966	N
DRGX	28	43578135	43613106	N
ERCC6	28	43632381	43704323	N
SLC18A3	28	43741136	43742710	N
CHAT	28	43744775	43805580	N
C28H10orf53	28	43813283	43822888	N
OGDHL	28	43841937	43874533	N
PARG	28	43900420	44015116	N
TIMM23	28	44015237	44035982	N
NCOA4	28	44036736	44059067	N
MSMB	28	44061316	44072018	N
WASHC2A	28	44112887	44157819	N
ZFAND4	28	44160987	44213060	N
MARCHF8	28	44228060	44339169	N
ALOX5	28	44346284	44392527	N
OR13A1	28	44434543	44435529	N
OR6D16	28	44448732	44449676	N
LRRC8D	3	53294260	53445114	N
LRRC8C	3	53554083	53649957	N
LRRC8B	3	53687972	53764510	N
GBP6	3	53862328	53889005	N
GBP1	3	54148968	54165195	N
TBC1D15	5	1450022	1524478	N
TPH2	5	1542142	1645279	N
TRHDE	5	1921450	2369227	N
HMGA2	5	47819496	47966912	N
MSRB3	5	48332103	48513453	Y
LEMD3	5	48538543	48614588	N
WIF1	5	48687612	48779884	N
